# Supplementary material for: Comprehensive Transcriptomic Analysis Identifies Novel Antiviral Factors Against Influenza A Virus Infection
Source: Front Immunol. 2021 Jul 21;12:632798. doi: 10.3389/fimmu.2021.632798 (PMC8337049; doi:10.3389/fimmu.2021.632798)
Supplement: Supplementary file 1 [file Table_1.xlsx]

## Sheet: commeGene_Calu_H1N1_24h
APOL6
BATF2
CCL5
CD274
CXCL10
DDX60L
DHX58
DTX3L
EIF2AK2
FOLR2
GBP1
GBP4
HERC5
IDO1
IFI16
IFI27
IFI35
IFI44
IFI44L
IFI6
IFIH1
IFIT1
IFIT2
IFIT3
IFIT5
IFITM1
IFITM2
IFITM3
IFITM4P
IL6
INHBA
IRF7
IRF9
ISG15
LAMP3
LGALS9C
MT1B
MT1E
MT1H
MT1L
MT2A
MX1
MX2
OAS1
OAS2
OAS3
OASL
PARP12
PARP14
PARP9
PNPT1
PSMB9
RSAD2
RTP4
SAMD9
SAMD9L
SLC15A3
SP110
STAT1
TAP1
TRIM14
TRIM22
UBE2L6
USP18
USP41
XAF1

## Sheet: commeGene_H5N1_12H
SOST
GAGE7
PPBP
TRIM43
KRT34
IL29
CX3CR1
TAC3
ACTA1
ZBP1
IL4
INSL5
BCAR4
CXCL10
ALB
AMPD1
FAP
IFNA8
IL28B
AMICA1
GCG
OR8D1
CCL5
IFNB1
CRTAM
KLRC4
FAM183B
IL28A
CPLX4
C1orf162
FBXW10
AVIL
C12orf28
FAM71F1
KRT31
CPT1C
PRPH
KRT26
PYGM
IL17F
IFI44L
SPDYA
TMCO2
MSH4
CXCL11
GJB7
RFPL2
ALDH8A1
SYNPO2L
C4orf49
C17orf98
RFPL1
RSAD2
AGER
ICAM4
ZNF560
ALS2CR11
FRZB
KRTDAP
CRYBA1
IL6
PAGE2
MX2
UBQLNL
ZFP2
CH25H
NR4A3
KLRC3
ZBTB1
PDZD3
CKMT2
RASL10A
CXCL9
OAS2
IFITM1
AOC3
ARRDC3
SLC1A3
BATF2
C1orf173
DNAJB4
HSPA6
ADCY10
XAF1
IFIT3
RGS16
C5orf41
ACVR1C
KLRC1
SPATS1
EGR1
IFIT2
IFIT1
LEAP2
FAM65C
LOC157562
TMEM106A
USP18
FIGF
SIX4
IFI44
PPM1K
MX1
LHX1
LFNG
PLGLB1
SLC25A25
PPP1R10
IFIH1
CTTNBP2NL
ESCO2
AMOTL2
HCG27
LOC646719
TRERF1
C9orf167
ANKRD32
KRT6C
ATAD2
CYTH2
ANKRD37
EEPD1
PCF11
BRCA1
SEMA7A
IFT140
RASAL1
FAM184A
SLC20A1
CLCF1
CLDN4
LYPD6
HKDC1
E2F2
C20orf54
CEP72
EXO1
FIGN
LIF
RASSF9
FUT1
KIF13B
SERPINB9
DOCK10
FANCM
MUC5AC
SNAI3
SLC16A3
RAD54B
DOK7
CCRL2
PLK3
PACSIN1
PLEKHA7
ZBTB3
MMP16
FOXD2
DZIP1L

## Sheet: commeGene_H5N1_24H
A2LD1
AARS
ABCA11P
ABCA3
ABCA4
ABCB6
ABCB8
ABCC1
ABCD1
ABCF1
ABCF2
ABCG5
ABHD11
ABI3BP
ABL1
ABL2
ACAD9
ACADS
ACCS
ACO1
ACOX3
ACRC
ACSF2
ACSL3
ACSM2B
ACSM5
ACTA1
ACTG1
ACTG2
ACTL7B
ACTN3
ACTN4
ACVR1
ACVR1C
ADAM32
ADAM8
ADAMTS1
ADAMTS6
ADAP2
ADC
ADCK1
ADCK5
ADCY10
ADCY6
ADCY7
ADM
ADPRHL2
ADRA1B
ADSS
AEBP2
AEN
AFAP1
AGAP1
AGAP7
AGER
AGFG1
AGFG2
AGK
AGPAT4
AGRN
AHNAK2
AHSA1
AIM1
AIM1L
AKAP11
ALB
ALDH1A3
ALDH1L1
ALDH5A1
ALDH8A1
ALDOC
ALG10
ALLC
ALMS1
ALOX15B
ALOX5
ALS2CR11
AMICA1
AMIGO2
AMOT
AMPD1
AMPD3
ANAPC4
ANGEL1
ANGPT2
ANK3
ANKAR
ANKHD1-EIF4EBP3
ANKRD10
ANKRD16
ANKRD23
ANKRD35
ANKS6
ANKZF1
ANO7
ANO8
ANXA11
AOC2
AOC3
AOX1
AP1G2
AP1M1
AP2A2
AP3M2
AP4B1
APBB1IP
APBB2
APEX2
APOBEC3C
APOC1
APPL1
ARAP3
ARC
AREG
ARFGAP1
ARFGAP3
ARFGEF1
ARFIP1
ARFIP2
ARHGAP10
ARHGAP11A
ARHGAP18
ARHGAP27
ARHGEF16
ARHGEF17
ARHGEF18
ARHGEF19
ARHGEF2
ARHGEF4
ARHGEF5
ARHGEF7
ARID3B
ARID4B
ARID5A
ARL15
ARL8A
ARMC9
ARMCX5
ARNT
ARRDC1
ARSE
ASB13
ASB5
ASCL3
ATAD2B
ATG16L2
ATG2A
ATG9A
ATP13A1
ATP1A1
ATP1A3
ATP1A4
ATP1B2
ATP2A3
ATP2B3
ATP2C2
ATP7B
ATP9A
ATP9B
ATPAF2
ATXN1
AUH
AURKC
AVIL
AZI1
B3GALT4
B3GALT5
B3GALT6
B3GNT1
B3GNT3
B3GNT4
B3GNT9
B3GNTL1
B4GALNT1
B9D2
BAAT
BAG3
BAI2
BANK1
BATF2
BBS12
BBS9
BCAR4
BCAS1
BCAS4
BCKDK
BCL6
BCL7C
BDH1
BEND5
BEST2
BEST4
BIK
BLCAP
BNIPL
BRPF3
BTBD10
BTBD9
BTG2
BTN1A1
BUB1B
C10orf12
C10orf28
C10orf35
C11orf41
C11orf45
C11orf51
C11orf52
C12orf28
C12orf60
C12orf66
C13orf33
C14orf126
C14orf133
C14orf142
C14orf159
C14orf169
C14orf80
C15orf23
C15orf37
C15orf38
C15orf39
C15orf42
C15orf5
C15orf52
C16orf5
C16orf53
C16orf58
C16orf88
C17orf100
C17orf59
C17orf62
C17orf66
C17orf70
C17orf78
C17orf85
C17orf88
C17orf90
C17orf97
C17orf98
C18orf54
C19orf18
C19orf21
C19orf51
C19orf57
C1orf106
C1orf114
C1orf116
C1orf133
C1orf135
C1orf159
C1orf162
C1orf172
C1orf173
C1orf213
C1orf35
C1orf52
C1orf63
C1orf74
C1orf81
C1QTNF2
C1QTNF3
C1R
C1S
C20orf106
C20orf107
C20orf112
C20orf29
C20orf3
C20orf54
C21orf58
C21orf88
C22orf15
C22orf36
C22orf39
C22orf40
C2CD3
C2orf18
C2orf42
C2orf55
C2orf61
C2orf67
C3
C3orf20
C3orf35
C3orf45
C3orf51
C3orf55
C4orf41
C4orf49
C4orf6
C5orf25
C5orf41
C6orf15
C6orf162
C6orf168
C6orf223
C6orf64
C6orf70
C7
C7orf29
C7orf49
C7orf53
C7orf54
C7orf60
C7orf61
C7orf64
C8orf44
C8orf47
C8orf51
C8orf55
C8orf56
C8orf73
C9orf125
C9orf150
C9orf156
C9orf16
C9orf167
C9orf68
C9orf69
C9orf72
C9orf91
CACNA1G
CAD
CALCOCO1
CANT1
CAPN1
CAPN10
CARD10
CASC3
CASD1
CASP10
CASP12
CASP9
CASS4
CBLC
CBS
CBX7
CC2D1A
CC2D1B
CCDC11
CCDC116
CCDC117
CCDC120
CCDC122
CCDC127
CCDC146
CCDC22
CCDC40
CCDC71
CCDC74B
CCDC88C
CCDC94
CCDC97
CCL17
CCL4
CCL5
CCNB1
CCNB2
CCNJL
CCPG1
CCR7
CCRL2
CCT4
CD109
CD14
CD163L1
CD274
CD2BP2
CD44
CD58
CD69
CD86
CD97
CDC42BPB
CDC42SE2
CDC7
CDCA4
CDCA7
CDCA7L
CDH1
CDH16
CDH18
CDK5RAP2
CDK5RAP3
CDK6
CDK9
CDKL3
CDKN1C
CDO1
CDON
CDS2
CEBPB
CENPA
CENPE
CENPF
CENPT
CEP192
CEP250
CEP72
CFI
CFP
CFTR
CGN
CGNL1
CH25H
CHAF1A
CHFR
CHIC1
CHKB
CHMP1A
CHMP6
CHMP7
CHP2
CHPF
CHRD
CHRNA10
CHST3
CHST4
CHST9
CHTF18
CIT
CITED2
CITED4
CKAP2
CKMT2
CLCF1
CLCN1
CLCN2
CLCN5
CLCN6
CLCN7
CLDN23
CLDN3
CLDN4
CLDN6
CLEC16A
CLEC4M
CLIC3
CLIP2
CLIP4
CLK1
CLMN
CLPB
CLRN3
CLSTN1
CLUAP1
CMTM2
CMTM7
CNDP1
CNO
CNTD2
COBLL1
COBRA1
COG1
COG5
COG8
COL10A1
COL11A2
COL18A1
COL2A1
COL4A3
COL4A4
COL4A5
COMMD5
COPB1
COQ10A
CORO1A
COX10
CPE
CPEB3
CPEB4
CPLX4
CPN1
CPNE4
CPOX
CPSF1
CPSF4
CPT1A
CPT1C
CREB3L2
CREBZF
CREM
CRNKL1
CRTAM
CRYAB
CRYBA1
CRYBA2
CSAG1
CSAG2
CSF3
CSH1
CSRP2BP
CSTF2T
CTDSP1
CTNND1
CTPS
CTSA
CTTNBP2
CTTNBP2NL
CUTC
CWF19L2
CX3CR1
CXCL10
CXCL11
CXCL2
CXCL3
CXCL9
CXCR4
CXorf40B
CYB561D2
CYP1A2
CYP27B1
CYP2R1
CYP4F3
CYP51A1
CYTH1
D2HGDH
DACT3
DAND5
DBN1
DCP1A
DCP1B
DCTN5
DCUN1D2
DCUN1D4
DDAH2
DDB1
DDN
DDR2
DDX18
DDX20
DDX27
DDX28
DDX47
DDX56
DDX60L
DENND3
DEPDC1B
DGCR2
DGKQ
DHCR24
DHCR7
DHRS13
DHRS3
DHX32
DHX36
DHX37
DHX58
DIAPH1
DIP2A
DIRC2
DISC1
DKK1
DKK4
DLG5
DLGAP5
DLK2
DLST
DLX1
DMAP1
DMD
DMP1
DNAH10
DNAH11
DNAH5
DNAJA3
DNAJB12
DNAJB4
DNAJB5
DNAJC1
DNAJC16
DNAJC18
DNAJC30
DNAJC5
DNM2
DNM3
DNMT1
DNMT3A
DOCK1
DOK3
DOK7
DOLK
DONSON
DOPEY1
DOPEY2
DPCR1
DPP3
DQX1
DSG3
DTNBP1
DTWD2
DTX4
DVL2
DYNC1H1
DYNC1I2
DYNC2H1
DYRK3
DYSF
DZIP1L
E2F2
E4F1
EEA1
EEFSEC
EEPD1
EFEMP1
EFHC1
EFNA4
EFTUD1
EFTUD2
EGFL8
EGFR
EGR2
EHD2
EI24
EIF2B4
EIF3C
EIF4A3
EIF4E2
EIF5
ELAC2
ELMO3
ELOVL3
EME2
EMILIN2
EML1
ENO3
EP400
EPB41L1
EPB41L4A
EPB41L5
EPC1
EPHA1
EPHA3
EPHA4
EPHB4
EPN2
EPN3
EPPK1
EPS8L1
EPS8L2
ERAS
ERBB2
ERC1
ERMP1
ETV3
ETV7
EXOC4
EXOC6B
EXOSC3
EXOSC4
EXT1
EZH1
EZH2
EZR
F11R
F13B
F7
F8A1
FAAH2
FADD
FADS1
FADS3
FAHD1
FAM102A
FAM105A
FAM110A
FAM110C
FAM115A
FAM118B
FAM120B
FAM122A
FAM123B
FAM124B
FAM129A
FAM134A
FAM160B2
FAM173B
FAM174B
FAM181A
FAM183B
FAM26F
FAM40A
FAM46A
FAM46C
FAM53B
FAM63A
FAM65C
FAM71A
FAM71F1
FAM82A2
FAM83F
FAM83H
FAM8A1
FAM90A1
FAM90A7
FAM98A
FANCC
FANCE
FAP
FASN
FASTKD2
FAT1
FAT2
FBXL15
FBXL2
FBXO16
FBXO34
FBXO41
FBXO46
FBXW10
FBXW7
FDFT1
FERMT3
FES
FGD3
FGF18
FGF7
FGF8
FGF9
FGFR2
FHOD1
FIGNL1
FIP1L1
FKBP15
FKTN
FLJ11235
FLJ31715
FN3KRP
FNBP1L
FNDC3B
FOS
FOSB
FOXA1
FOXD2
FOXD4
FOXL2
FPGT
FRAS1
FRK
FRMD5
FRMD8
FRZB
FTSJD2
FUK
FUNDC2
FUT1
FUT3
FUT4
FXC1
FYCO1
FZD1
FZD2
FZD5
FZR1
GAA
GAB2
GABBR1
GABPB1
GABRQ
GAGE7
GAK
GANAB
GARS
GAS8
GAST
GATA3
GATM
GBA
GCC1
GCG
GCKR
GCM1
GCN1L1
GCNT1
GDA
GDF9
GEM
GEMIN4
GEMIN7
GEMIN8
GHRLOS
GIMAP7
GIN1
GJA3
GJA4
GJB2
GJB7
GJD3
GK5
GLCCI1
GLI2
GLT25D2
GMFG
GMIP
GMPPA
GMPPB
GMPS
GNAI1
GNAL
GNAZ
GNG13
GNLY
GOLPH3L
GP5
GPAA1
GPATCH4
GPBAR1
GPD1L
GPHB5
GPLD1
GPR110
GPR172A
GPR39
GPR56
GPRC5A
GPRC5B
GPRIN1
GRIPAP1
GRK6
GRM2
GRN
GRWD1
GSDMD
GTF2H4
GTPBP1
GTPBP4
GUCY1B3
GUCY2C
GUSB
GYS1
GZMM
H1FNT
H2AFY2
HAMP
HARS2
HAS3
HBEGF
HCG27
HCG9
HCLS1
HCN3
HCST
HDAC6
HDHD3
HEATR1
HEATR2
HEATR7A
HECTD3
HEPACAM2
HESX1
HEXIM2
HEY1
HFE
HGS
HHAT
HIP1R
HKDC1
HLA-DMB
HLCS
HMGCL
HN1
HOMEZ
HOOK2
HOXA7
HOXB4
HOXB6
HOXB7
HP
HP1BP3
HPDL
HPR
HPS3
HPS4
HPS6
HPSE
HPX
HR
HRG
HRH1
HS1BP3
HS3ST1
HSD11B2
HSD17B14
HSF2
HSFX1
HSP90B1
HSPA1A
HSPA4
HSPA6
HSPA9
HTR5A
HTRA4
HYAL4
HYDIN
HYLS1
ICAM2
ICAM4
ICAM5
ID1
ID3
IDI2
IDO2
IDS
IFFO1
IFI27
IFI44L
IFITM1
IFNA21
IFNA4
IFNA8
IFNB1
IFT122
IFT140
IGDCC3
IGF2R
IGFBP3
IGLON5
IKBKG
IL13
IL17C
IL17F
IL17RD
IL22RA1
IL27
IL28A
IL28B
IL29
IL4
IL6
IL6R
IL8
ILF3
ILVBL
IMMP1L
INCENP
INE1
INF2
INHBA
INO80
INPP4A
INSL5
INTS4
INTS6
IPO4
IPO8
IPPK
IQSEC1
IRAK3
ISCA2
ITGA10
ITGA2
ITGA3
ITGAE
ITGB1BP2
ITGB4
ITGB7
ITGBL1
ITIH4
ITLN2
ITPR3
ITPRIPL2
IVNS1ABP
JAG1
JAG2
JAZF1
JDP2
JMJD4
JMJD7
JMJD7-PLA2G4B
JUP
KBTBD11
KBTBD8
KCND3
KCNK5
KCNN4
KCNRG
KCNS1
KCTD14
KCTD19
KCTD3
KGFLP1
KIAA0020
KIAA0090
KIAA0195
KIAA0317
KIAA0319
KIAA0391
KIAA0430
KIAA0895L
KIAA0922
KIAA1009
KIAA1033
KIAA1147
KIAA1244
KIAA1328
KIAA1370
KIAA1430
KIAA1522
KIAA1530
KIAA1609
KIAA1826
KIAA1919
KIDINS220
KIF12
KIF13A
KIF13B
KIF15
KIF16B
KIF18A
KIF20B
KIF24
KIF25
KIF5C
KIFAP3
KIR3DL3
KLC1
KLF10
KLF12
KLF3
KLF4
KLHDC2
KLHDC4
KLHL17
KLHL22
KLHL25
KLHL29
KLHL9
KLK10
KLRC1
KLRC4
KRBA1
KREMEN2
KRT18
KRT19
KRT19P2
KRT23
KRT24
KRT25
KRT26
KRT27
KRT28
KRT31
KRT33B
KRT34
KRT36
KRT37
KRT4
KRT76
KRT80
KRT9
KRTAP5-8
KRTDAP
L1CAM
LAD1
LAG3
LAMB1
LAMB2
LAMB3
LAMC1
LARP1
LARS2
LASP1
LCA5L
LCMT2
LDHA
LDHAL6B
LDHC
LDHD
LDLRAD1
LDOC1L
LEAP2
LHFPL2
LHFPL4
LHX6
LIF
LIG1
LILRA1
LIMD1
LMCD1
LMLN
LMNA
LMNB1
LMO2
LOC100125556
LOC100129115
LOC100129196
LOC100129387
LOC100129502
LOC100129781
LOC100130433
LOC100130691
LOC100131053
LOC100132815
LOC100133131
LOC100133920
LOC100134713
LOC113230
LOC153811
LOC157562
LOC158402
LOC286272
LOC286382
LOC338799
LOC344887
LOC375196
LOC401098
LOC439990
LOC554207
LOC643037
LOC643783
LOC645431
LOC646626
LOC646999
LOC728175
LOH12CR1
LONP1
LONP2
LONRF2
LOXL2
LOXL3
LPA
LPAR2
LPAR5
LPIN1
LPIN2
LPP
LRBA
LRFN3
LRIG3
LRP11
LRP4
LRP5L
LRP8
LRRC14
LRRC15
LRRC16A
LRRC2
LRRC27
LRRC56
LRRC57
LRRC61
LRRK1
LRRN3
LSS
LST1
LTBP1
LTBP3
LY6G5C
LY75
LYG2
LYPD6
LYSMD1
LYSMD4
MAFB
MAFK
MAGEA9
MAGED1
MAGED4B
MAGI1
MAK
MAN1B1
MAN2A1
MANBA
MAP1B
MAP2K5
MAP3K14
MAP3K6
MAP3K8
MAPK7
MARCKS
MARS2
MATN4
MBD4
MBOAT1
MBP
MBTPS2
MCAM
MCAT
MCCC1
MCM5
MCPH1
MCRS1
MED12
MED16
MED20
MED4
MED7
MEGF8
MEIG1
MET
METRNL
METTL1
METTL6
METTL7A
METTL7B
MFI2
MFSD3
MFSD4
MFSD6
MGC16121
MGC16142
MGC16275
MGRN1
MIA2
MIAT
MICALL1
MICALL2
MID2
MINA
MKL1
MKL2
MLYCD
MMRN2
MMS19
MNS1
MOGAT1
MON2
MORC2
MORN4
MOV10
MPI
MPND
MPP2
MPP4
MPP7
MRPL14
MRPL46
MRPL49
MRPS18A
MRPS26
MRPS30
MSH4
MSH6
MSMB
MST1R
MSTO1
MSX1
MTERF
MTERFD3
MTG1
MTMR4
MTR
MTSS1
MTSS1L
MTTP
MUM1
MUS81
MUTED
MVK
MVP
MXD1
MYADM
MYBPC3
MYCBPAP
MYH10
MYH11
MYH3
MYH9
MYO18A
MYO1B
MYO1D
MYO1E
MYO9B
MYOZ3
N4BP2L2
NACAD
NAGLU
NANOS1
NARFL
NAT10
NAT6
NBEA
NBEAL2
NBPF22P
NBR1
NCAM1
NCAPH
NCDN
NCF1
NCLN
NCOA5
NCOA7
NCOR2
NDRG4
NDST2
NDUFS2
NEBL
NECAP1
NEIL1
NEIL3
NEK1
NEK11
NFKBIA
NGEF
NHS
NIF3L1
NIN
NLE1
NLN
NLRX1
NMD3
NME5
NMNAT3
NNT
NOC3L
NOL3
NOL6
NOL7
NOMO1
NOP16
NOTCH2NL
NOXA1
NPC1L1
NPEPPS
NPFF
NPHP4
NPR2
NPTX1
NR3C2
NR4A2
NR4A3
NRBP2
NRXN2
NSDHL
NSUN3
NSUN7
NT5DC3
NTN1
NUDCD1
NUDCD3
NUDT16
NUDT18
NUDT6
NUDT9P1
NUMB
NUP107
NUP133
NUP210
NUP210L
NUP35
NUP85
NUP98
NXF1
NXT2
OAS2
OAS3
OBSL1
OFD1
OGDHL
OGT
OIP5
OPA3
OPHN1
OPLAH
OR1F1
OR2A7
OR2C1
OR52K2
OR5L2
OR8D1
ORAI3
OSBPL2
OSBPL5
OSM
OTOL1
OVOL1
OVOL2
OXNAD1
OXSR1
P2RY2
P4HB
P4HTM
PAAF1
PABPC1L
PACSIN3
PADI1
PAFAH1B1
PAGE2
PANK4
PAOX
PAPD5
PAPLN
PAQR9
PARP16
PARP2
PARP4
PARS2
PBLD
PBXIP1
PCCA
PCDH1
PCDH9
PCDHAC2
PCDHB15
PCDHGB4
PCDHGB6
PCF11
PCGF3
PCM1
PCSK4
PCSK9
PCYOX1
PCYOX1L
PDCD10
PDDC1
PDE4B
PDE4DIP
PDE6G
PDGFB
PDHB
PDK2
PDLIM4
PEAR1
PELI3
PER2
PEX11A
PEX11B
PEX12
PEX14
PEX26
PF4
PFAS
PFKFB3
PFKP
PGBD1
PGBD3
PGBD5
PGF
PGK1
PGM2
PGM3
PGM5
PGPEP1
PHF3
PHF8
PHLDA3
PHLDB1
PHLDB3
PHRF1
PI3
PI4KB
PIAS3
PIGC
PIGL
PIGO
PIGQ
PIGZ
PIK3C3
PIK3CD
PILRB
PISD
PITPNC1
PITPNM2
PKP3
PLA2G10
PLA2G4C
PLAT
PLCE1
PLCL2
PLCXD1
PLD1
PLEKHA5
PLEKHA7
PLEKHG1
PLEKHG2
PLEKHG3
PLEKHG4
PLEKHH2
PLEKHJ1
PLEKHM1
PLEKHN1
PLGLB1
PLK3
PLXNA1
PLXNB1
PMAIP1
PMEPA1
PML
PMM2
PMPCA
PMPCB
PNMAL1
PNMT
PNO1
PNPLA6
POFUT2
POLA2
POLD3
POLG2
POLH
POLI
POLR3C
POPDC2
POT1
POTEB
POTED
POU6F1
PPAP2B
PPAPDC2
PPARD
PPARGC1A
PPBP
PPFIA4
PPFIBP1
PPFIBP2
PPL
PPM1D
PPM1K
PPP1R10
PPP1R12B
PPP1R3E
PPP1R8
PPP1R9A
PPP2R3A
PPP3CC
PPP4R2
PPP5C
PPT2
PPWD1
PQLC1
PRDM6
PREB
PRKAB1
PRKCA
PRKCSH
PRKCZ
PRKD1
PRKDC
PRKX
PRMT6
PRO2852
PROM2
PRPF18
PRPF6
PRPH
PRR12
PRRT2
PRSS36
PRSS8
PSD4
PSIP1
PSKH1
PSME4
PSRC1
PTBP1
PTCD1
PTCD2
PTGFR
PTH2
PTPN22
PTPN23
PTPRF
PTPRK
PTPRM
PTPRU
PTRH2
PTX3
PUF60
PUS3
PVR
PWP1
PWP2
PXMP4
PYCRL
PYDC1
PYGB
PYGM
PYGO2
PYY2
QPCTL
QSOX1
RAB11FIP1
RAB11FIP4
RAB20
RAB33A
RAB35
RAB40C
RAB5B
RABGGTA
RAD18
RAD50
RADIL
RAG1
RAI1
RAPGEF5
RAPH1
RARG
RASA1
RASAL1
RASGRP1
RASGRP2
RASL10A
RASL11A
RASSF4
RASSF7
RAX
RBBP6
RBBP9
RBM15
RBM45
RBPMS2
RCAN3
RCBTB1
RCCD1
RCL1
RDH14
RDX
RECQL5
REEP2
REM2
REPS1
RETSAT
RFC3
RFESD
RFFL
RFPL1
RFPL3
RFTN1
RFWD2
RFX2
RFXAP
RG9MTD1
RGNEF
RHBDD1
RHBDF1
RHCG
RHEBL1
RHOBTB2
RHOG
RHOH
RHPN1
RIBC1
RIC8A
RIN3
RIPK3
RLN1
RLTPR
RMND5B
RNASEL
RND1
RNF151
RNF19B
RNF214
RNF215
RNF31
RNF43
RNFT2
RNH1
RNMTL1
RNU12
ROPN1L
RPA4
RPAP3
RPGRIP1L
RPUSD4
RRAD
RRBP1
RRM2
RRP1
RRP12
RRS1
RSPH10B
RSPH3
RTEL1
RTKN
RTN4IP1
RTTN
RUFY1
RWDD2A
RWDD2B
RYBP
S100A5
S100A7
S1PR2
SAC3D1
SACS
SAG
SALL2
SAMD10
SAMD12
SAMD9
SARS2
SASS6
SBF1
SBF2
SCAMP4
SCAND3
SCARF1
SCD5
SCFD2
SCGB1D1
SCGN
SCNN1A
SCNN1D
SCRN1
SCRN2
SCYL3
SDF2L1
SDHA
SDK1
SDR42E1
SEC14L2
SEC22A
SEC23IP
SEC24A
SEC31B
SECISBP2
SELE
SELPLG
SEMA3E
SEMA4F
SERPINA3
SERPINA4
SERPINA5
SERPINB1
SERPINB9
SERPINC1
SETD4
SEZ6L2
SF3B3
SFI1
SFT2D2
SFXN2
SGPP2
SGTB
SH2D4A
SH2D6
SH3BP5
SH3GL2
SH3PXD2B
SH3RF1
SH3TC2
SHANK1
SHC1
SHC4
SHMT1
SIDT2
SIK2
SIL1
SIPA1
SIPA1L3
SIX4
SKIV2L
SKIV2L2
SLAIN1
SLC10A7
SLC12A2
SLC12A3
SLC12A4
SLC12A7
SLC12A9
SLC16A3
SLC16A5
SLC16A9
SLC19A1
SLC1A1
SLC1A3
SLC1A5
SLC20A1
SLC20A2
SLC22A15
SLC24A1
SLC25A12
SLC25A27
SLC25A29
SLC25A35
SLC25A42
SLC26A11
SLC27A2
SLC27A4
SLC28A1
SLC29A3
SLC2A1
SLC2A12
SLC2A14
SLC35D1
SLC35F3
SLC36A1
SLC37A2
SLC38A10
SLC38A9
SLC40A1
SLC43A2
SLC45A3
SLC45A4
SLC4A11
SLC4A3
SLC4A4
SLC4A5
SLC5A11
SLC7A1
SLCO4A1
SLMO1
SMAD3
SMARCA1
SMARCA4
SMARCD1
SMC2
SMC5
SMCR7
SMG6
SMNDC1
SMYD4
SNAI1
SNAP47
SNCB
SND1
SNHG7
SNRNP200
SNTB1
SNX11
SNX21
SNX31
SNX33
SOAT2
SOCS2
SOCS6
SORT1
SOS2
SOST
SP1
SP3
SPATA7
SPATS1
SPC24
SPC25
SPDYA
SPEF2
SPG11
SPIN2B
SPIRE2
SPNS2
SPOCK2
SPRED1
SPRED2
SPRYD3
SPRYD4
SPSB2
SPSB3
SPTAN1
SPTBN1
SQLE
SQSTM1
SRBD1
SREBF1
SRGN
SRPK2
SRPX2
SST
ST3GAL1
ST6GALNAC5
STAM
STAR
STARD4
STAT6
STEAP4
STK11IP
STK24
STK39
STOML1
STOML3
STRADA
STX18
STX5
STXBP1
SUCLA2
SUPT6H
SUV39H1
SUV420H1
SV2A
SV2B
SYCP3
SYNGR2
SYNM
SYNPO2L
SYT8
SYTL1
SYTL3
SYTL4
TAC3
TACC2
TACSTD2
TAF11
TAF1L
TAL2
TANC1
TANC2
TARDBP
TASP1
TBC1D13
TBC1D2
TBC1D22A
TBC1D24
TBC1D25
TBC1D3B
TBC1D4
TBC1D5
TBCD
TBL2
TBX2
TBX21
TBX3
TCAP
TCHP
TCIRG1
TCL1B
TCTE3
TDP1
TDRKH
TEAD4
TEK
TEP1
TFAP2A
TFCP2L1
TFF1
TFRC
TG
TGFBI
TGIF2
THAP7
THRB
THSD4
THUMPD3
TIGD2
TIGD3
TIGD5
TINF2
TJP3
TLCD1
TLN1
TLR1
TLR2
TM2D3
TM7SF2
TMC4
TMC5
TMC6
TMC7
TMC8
TMCO2
TMCO4
TMCO6
TMCO7
TMED6
TMEM101
TMEM104
TMEM106A
TMEM115
TMEM120B
TMEM125
TMEM127
TMEM139
TMEM161B
TMEM163
TMEM168
TMEM174
TMEM177
TMEM184A
TMEM185A
TMEM187
TMEM198
TMEM203
TMEM31
TMEM40
TMEM43
TMEM44
TMEM45B
TMEM63A
TMEM65
TMEM79
TMOD4
TMPRSS11B
TMPRSS11F
TMSB15B
TMUB2
TNF
TNFAIP1
TNFAIP3
TNFRSF10C
TNFRSF19
TNFSF11
TNFSF13B
TNFSF14
TNFSF15
TNIK
TNIP1
TNN
TNNT2
TNS3
TOMM20L
TOP3A
TP53BP2
TP53RK
TPCN1
TRA2A
TRADD
TRAF2
TRAF3IP1
TRAF5
[truncated: 233 more rows]
