# Supplementary material for: Comprehensive Transcriptomic Analysis Identifies Novel Antiviral Factors Against Influenza A Virus Infection
Source: Front Immunol. 2021 Jul 21;12:632798. doi: 10.3389/fimmu.2021.632798 (PMC8337049; doi:10.3389/fimmu.2021.632798)
Supplement: Supplementary file 2 [file Table_2.xlsx]

## Sheet: H1N1-infected monocyte
ATF3
CCL8
CXCL10
DDX58
DEFB1
FAM46A
GBP4
HERC5
HERC6
HES4
IFI27
IFI35
IFI44L
IFIT1
IFIT2
IFIT3
IFITM1
IFITM2
IFITM3
IFNA2
IFNB1
ISG20
NCOA7
OAS2
OASL
RSAD2
SAMD9
TNFSF10
TNFSF13B

## Sheet: H1N1-infected DCs
BTG3
C15orf48
CCL3
CCL3L1
CCL3L3
CCL5
CD38
CD40
CD69
CD80
CXCL10
CXCL11
CXCL8
CXCL9
GBP1
GBP4
GCH1
HELZ2
HERC5
HESX1
HK2
HSPA1A
HSPA1B
IFI27
IFIT1
IFIT2
IFIT3
IFITM3
IFNA10
IFNA13
IFNA16
IFNB1
IFNL1
IFNL2
IFNL3
IL6
LILRA5
MIR155HG
MXD4
MYOF
NEXN
NT5C3A
OASL
PDGFRL
PMAIP1
PTGS2
RNF144B
RSAD2
SLAMF7
SLC25A24
TNF
TNFSF10
USP18
WARS

## Sheet: H1N1-infected Neutrophils
BST2
CCL4
CD274
CD69
DDX60
DHX58
DTX3L
EIF2AK2
EPSTI1
EXOSC9
HERC5
HERC6
IFI35
IFI44
IFI44L
IFI5
IFIH1
IFIT1
IFIT3
ISG15
LAMP3
LAP3
OASL
PI4K2B
PLSCR1
PML
PNPT1
RSAD2
SAMHD1
STAP1
TMEM62
TREX1
TRIB2
TRIM14
USP18
